# Supplementary material for: Metabolomic Profiling of Obese Patients with Altered Intestinal Permeability Undergoing a Very Low-Calorie Ketogenic Diet
Source: Nutrients. 2023 Dec 7;15(24):5026. doi: 10.3390/nu15245026 (PMC10745951; doi:10.3390/nu15245026)
Supplement: Supplementary file 1 [file nutrients-15-05026-s001.zip]

Archive with 1 entries (1 files):
- nutrients-2727975-supplementary.pdf
